# Supplementary material for: Ultra-Processed Food and Frailty: Evidence from a Prospective Cohort Study and Implications for Future Research
Source: Nutrients. 2025 Aug 14;17(16):2631. doi: 10.3390/nu17162631 (PMC12389690; doi:10.3390/nu17162631)
Supplement: Supplementary file 1 [file nutrients-17-02631-s001.zip]

Archive with 1 entries (1 files):
- nutrients-3779152-supplementary.pdf
